# Supplementary material for: Effects of dietary supplementation with Lactobacillus acidophilus on the performance, intestinal physical barrier function, and the expression of NOD-like receptors in weaned piglets
Source: PeerJ. 2018 Dec 18;6:e6060. doi: 10.7717/peerj.6060 (PMC6302781; doi:10.7717/peerj.6060)
Supplement: Supplemental Information 9 [file peerj-06-6060-s009.xlsx]

## Sheet: performance
Groups	IBW (kg)	FBW (kg)	ADG (g)	ADFI (g)	F/G
Control-1	6.46	10.07	257.86	437.36	1.7
Control-2	6.58	10	244.29	371.14	1.52
Control-3	6.8	10.56	268.57	469.93	1.75
Control-4	6.88	10.63	267.86	464.73	1.73
Control-5	6.98	10.87	277.86	493.64	1.78
Control-6	7.04	10.66	258.57	457.21	1.77
Control-7	7.6	11.88	305.71	571.14	1.87
Control-8	7.87	12	295	533.86	1.81
Treatment-1	6.7	10.65	282.14	432	1.53
Treatment-2	6.72	10.65	280.71	466.64	1.66
Treatment-3	6.76	10.68	280	488.64	1.75
Treatment-4	6.9	10.97	290.71	497.21	1.71
Treatment-5	7.04	11.31	305	500.71	1.64
Treatment-6	7.06	11.37	307.86	499	1.62
Treatment-7	7.4	11.74	310	547.79	1.77
Treatment-8	7.48	11.9	315.71	530.14	1.68

## Sheet: permeability of intestinal
Groups	DAO (U/ml)	ᴅ‐lactic acid (mmol/L)
Control-1	7.54	2.34
Control-2	7.74	2.5
Control-3	7.42	2.26
Control-4	7.39	2.19
Control-5	7.32	2.2
Control-6	7.6	2.33
Control-7	6.91	2.15
Control-8	7.31	2.16
Treatment-1	7.2	2.2
Treatment-2	7.34	2.25
Treatment-3	7.4	2.34
Treatment-4	7.16	2.2
Treatment-5	6.94	2
Treatment-6	6.98	2.17
Treatment-7	6.85	2.13
Treatment-8	6.81	2.11

## Sheet: relative mRNA expression of TJs
Groups	Occludin-Jejunum	Occludin-Ileum		ZO-1-Jejunum	ZO-1-Ileum
Control-1	1.07	1.05		1.08	1.07
Control-2	0.97	0.99		0.98	0.97
Control-3	0.96	0.97		0.94	0.96
Treatment-1	1.44	1.23		1.12	1.03
Treatment-2	1.39	1.24		1.04	1.01
Treatment-3	1.48	1.29		1.11	1.06

## Sheet: protein abundance of TJs
Groups	Occludin-Jejunum	Occludin-Ileum		ZO-1-Jejunum	ZO-1-Ileum
Control-1	1.02	1.02		0.96	0.99
Control-2	1.02	1		1.03	0.96
Control-3	0.96	0.98		1.02	1.06
Treatment-1	1.48	1.32		1.04	1.05
Treatment-2	1.59	1.28		1.06	1.06
Treatment-3	1.5	1.38		1.1	1.01

## Sheet: relative mRNA expression of NLR
Groups	NOD1-Jejunum	NOD1-Ileum		RIPK2-Jejunum	RIPK2-Ileum		NF-κB-Jejunum	NF-κB-Ileum		NLRP3-Jejunum	NLRP3-Ileum		caspase-1-Jejunum	caspase-1-Ileum		IL-1β-Jejunum	IL-1β-Ileum		IL-18-Jejunum	IL-18-Ileum
Control-1	1.02	1.04		1.06	1.04		1.07	1.05		1.06	1.04		1.03	1.05		1.06	1.02		1.05	1.05
Control-2	1	1.03		0.97	1		0.99	1.02		0.99	0.98		1.01	0.97		1.01	1.02		0.98	1.01
Control-3	0.98	0.93		0.97	0.96		0.94	0.92		0.94	0.98		0.96	0.97		0.92	0.95		0.96	0.95
Treatment-1	0.31	0.96		0.86	0.98		0.58	0.97		0.7	0.88		0.76	0.81		0.79	0.9		0.81	0.88
Treatment-2	0.31	0.95		0.83	0.92		0.52	0.9		0.68	0.78		0.74	0.77		0.74	0.84		0.78	0.84
Treatment-3	0.36	1.02		0.9	1		0.58	0.9		0.72	0.9		0.83	0.82		0.82	0.9		0.84	0.89
